# Supplementary material for: Examining the Role of Familiarity in the Perception of Depth
Source: Vision (Basel). 2020 Apr 2;4(2):21. doi: 10.3390/vision4020021 (PMC7355477; doi:10.3390/vision4020021)
Supplement: Supplementary file 1 [file vision-04-00021-s001.zip]

Archive with 1 entries (1 files):
- vision-721643-supplementary.xlsx
