# Supplementary material for: Examining the Role of Familiarity in the Perception of Depth
Source: Vision (Basel). 2020 Apr 2;4(2):21. doi: 10.3390/vision4020021 (PMC7355477; doi:10.3390/vision4020021)
Supplement: Supplementary file 1 [file vision-04-00021-s001.zip › vision-721643-supplementary.xlsx]

## Sheet: Stimuli
DeLucia, P. R. (2005). Image size and instructions in the perception of depth. Quarterly Journal of Experimental Psychology, 58A, 865-886.
	Marble
	Beach ball
Dinnerstein, A. J. (1967). Image size and instructions in the perception of depth. Journal of Experimental Psychology, 75, 525-528.
	Matchbook
	Postage stamp (0.05USD)
Epstein, W. (1961). The known-size-apparent-distance hypothesis. American Journal of Psychology, 74, 333-346.
	Playing card
Epstein, W. (1963). The influence of assumed size on apparent distance. American Journal of Psychology, 76, 257-265.
	Coin (0.1USD)
	Coin (0.25USD)
	Coin (0.5USD)
Epstein, W. (1965). Nonrelational judgments of size and distance. American Journal of Psychology, 78, 120-123.
	Coin (0.1USD)
	Coin (0.25USD)
	Coin (0.5USD)
Epstein, W. & Baratz, S. S. (1964). Relative size in isolation as a stimulus for relative perceived distance. Journal of Experimental Psychology, 67, 507-513.
	Coin (0.1USD)
	Coin (0.25USD)
	Coin (0.5USD)
Fillenbaum, S., Schiffman, R., & Butcher, J. (1965). Perception of off-size versions of a familiar object under conditions of rich information. Journal of Experimental Psychology, 69, 298-303.
	Chair
Fitzpatrick, V., Pasnak, R., & Tyer, Z. E. (1982). The effect of familiar size at familiar distances. Perception, 11, 85-91.
	Playing card
Gogel, W. C. (1969a). The absolute and relative size cues to distance. American Journal of Psychology, 82, 228-34.
	Playing card
Gogel, W. C. (1969b). The effect of object familiarity on the perception of size and distance. Quarterly Journal of Experimental Psychology, 21, 239-247
	Guitar
	Saw
	Tennis rackuet
	Magazine
	Cigarette carton
	Telephone
	Ruler
	Candy bar
	Sunglasses
	Playing card
	Cough drop box
	Tape dispenser
	Stamp
	Razor blade
	Key
	Coin (0.01USD)
Gogel, W. C. (1969c). The sensing of retinal size. Vision Research, 9, 1079-1094.
	Drops
	Ink
	Cup
	Stapler
	Pencil sharpener
Gogel, W. C. (1976). An indirect method of measuring perceived distance from familiar size. Perception & Psychophysics, 20, 419-429.
	Key
	Sunglasses
	Guitar
	Playing card
Gogel, W. C. & Da Silva, J. A. (1987b). Familiar size and the theory of off-sized perceptions. Perception &Psychophysics, 41, 318-328.
	Playing card
Gogel, W. C., Hartman, B. O., & Harker, G. S. (1957). The retinal size of a familiar object as a determiner of apparent distance. Psychological Monographs: General and Applied, 71(13, Whole No. 442), 1-16.
	Playing card
Gogel, W. C. & Mertens, H. W. (1967). Perceived size and distance of familiar objects. Perceptual and Motor Skills, 25, 213-225.
	Playing card
Gogel, W. C. & Mertens, H. W. (1968). Perceived depth between familiar objects. Journal of Experimental Psychology, 77, 206-211.
	Crest
	Drops
	Tape
	Coin (US Half-dollar)
	Key
Hands, P., Khushu, A., & Read, J. C. A. (2014). Interaction between size and disparity cues in distance judgements. In 3D Imaging (IC3D) 2014 International Conference.
	Credit card
Hershenson, M. & Samuels, S. M. (1999). An airplane illusion: Apparent velocity determined by apparent distance. Perception, 28, 433-436.
	Airplane
Higashiyama, A. (1984). The effects of familiar size on judgments of size and distance: An interaction of viewing attitude with spatial cues. Perception & Psychophysics, 35, 305-312.
	Book (Iwanami-bunko)
	Cigarette box (Hi-Lite)
	Postage stam (20JPY)
Hochberg, C. B. & Hochberg, J. E. (1952). Familiar size and the perception of depth. Journal of Psychology, 34, 107-114.
	Human body (boy)
	Human body (man)
Hosking, S. G. & Crassini, B. (2010). The effects of familiar size and object trajectories on time-to-contact judgements. Experimental Brain Research, 203, 541-552.
	Tennis ball
	Soccer ball
Ittelson, W. H. (1951). Size as a cue to distance: Static localization. American Journal of Psychology, 64, 54-67.
	Business letter
	Match box
Ittelson, W. H. & Ames, A. Jr. (1950). Accommodation, Convergence, and Their Relation to Apparent Distance. Journal of Psychology, 30, 43-62.
	Playing card
Martín, A., Chambeaud, J. G., Barraza, J. F. (2015). The effect of object familiarity on the perception of motion. Journal of Experimental Psychology Human Perception & Performance, 41, 283-288.
	Tennis ball
	Basket ball
Martín, A., Décima, A. P., Barraza, J. F. (2017). Perception of Speed, Distance, and TTC of Familiar Objects. Psychology & Neuroscience, 10, 261-272.
	Tennis ball
	Basket ball
McKennell, A. C. (1960). Visual size and familiar size: Individual differences. British Journal of Psychology, 51, 27-35.
	Match stick
	9-inch rule
	Playing card
	Cigarette
	Nail file
	Pocket comb
	Medicine bottle
	Cigar
	Penknife
Mershon, D. H. & Gogel, W. C. (1975). Failure of familiar size to determine a metric for visually perceived distance. Perception & Psychophysics, 17, 101-106.
	Postage stamp
	University catalog
O'Leary, A. & Wallach, H. (1980). Familiar size and linear perspective as distance cues in stereoscopic depth constancy. Perception & Psychophysics, 1980.
	Paper money (1USD)
Ono, H. (1969). Apparent distance as a function of familiar size. Journal of Experimental Psychology, 79, 109-115.
	Human body (boy)
	Human body (man)
	Base ball
	Golf ball
Predebon, J. (1979). The role of familiar size in spatial judgments under natural viewing conditions. Perceptual and Motor Skills, 48, 171-176.
	Chair
Predebon, J. (1987). Familiar size and judgments of distance: Effects of response mode. Bulletin of the Psychonomic Society, 25, 244-246.
	Playing card
Predebon, J. (1992b). The role of instructions and familiar size in absolute judgments of size and distance. Perception & Psychophysics, 51, 344-354.
	Playing card
Predebon, J. (1993). The familiar-size cue to distance and stereoscopic depth perception. Perception, 22, 985-995.
	Paper money (5AUD)
Predebon, J. & Woolley, J. S. (1994). The familiar-size cue to depth under reduced-cue viewing conditions. Perception, 23, 1301-1312.
	Golf ball
	Tennis ball
Yonas, A., Pettersen, L., & Granrud, C. E. (1982). Infants' sensitivity to familiar size as information for distance. Child Development, 53, 1285-1290.
	Human face (woman)

## Sheet: Distance (Eq4)
Study	Object		Real Distance (cm)	Familiarity Distance (cm)	Response Mean (cm)	Response StDev (cm)	StDev/FamDist		Resp = a*FamDist	StDev = a*FamDist + b
Epstein (1963)
	Dime (10c, 1.75cm, 2.38cm)		135	99.2647	112.74	23.9	0.24077		0.0330969	0.0263705
	Quarter (25c, 2.38cm)		135	135	132.73	17.5	0.12963		0.0142271	0.18601
	Half-dollar (50c, 2.86cm, 2.38cm)		135	162.227	164.19	29.7	0.183077		0.0173887	0.0791631
Epstein (1965)
	Dime (10c)		135	99.2647	103.56	20.14	0.202892		0.0210364	0.0560403
	Quarter (25c)		135	135	128.1	27.65	0.204815		0.0107864	0.0541175
	Half-dollar (50c)		135	162.227	151.3	31.62	0.194912		0.00928493	0.0645942
Gogel (1969c)
	Drops		121.92	121.92	60.96	30.48	0.25		0.0304111	0.0213315
	Drops		54.864	54.864	45.72	33.528	0.611111		0.00225255	0.0586256
	Ink		213.36	213.36	131.064	51.816	0.242857		0.00722285	0.0251673
	Ink		121.92	121.92	106.68	57.912	0.475		0.00471286	0.0176094
	Cup		335.28	335.28	204.216	76.2	0.227273		0.00786337	0.0351359
	Cup		192.024	192.024	182.88	85.344	0.444444		0.0111203	0.0107795
	Stapler		457.2	457.2	292.608	109.728	0.24		0.00451286	0.0268245
	Stapler		262.128	262.128	243.84	112.776	0.430233		0.00906947	0.00804793
	Pencil sharpener		548.64	548.64	353.568	131.064	0.238889		0.00411808	0.0274887
	Pencil sharpener		310.896	310.896	289.56	131.064	0.421569		0.00917106	0.00654081
Gogel (1976)
Exp 1	Key (Verbal)		133	63	54.5	52.4452	0.832464		0.00405746	0.141656
(See Supplement)	Sunglasses (Verbal)		133	185	161.75	257.655	1.39273		0.00466691	0.359848
	Guitar (Verbal)		133	1236	411.25	484.909	0.392322		0.123391	0.00246504
Gogel & Mertens (1968)
	Crest		400	299	159	83	0.277592		0.0217952	0.0101176
	Drops		400	234	123	66	0.282051		0.0233077	0.00877312
	Tape		400	128	86	50	0.390625		0.00212238	0.00228169
	50¢		400	87	81	53	0.609195		0.00914089	0.0579671
	Key		400	63	66	50	0.793651		0.0215636	0.126477
Predebon & Woolley (1994)
Exp-2, 3, 5	Large (133%) golf ball		100	100	63.4278	33.616	0.33616		0.00505212	0.000304395
Exp-2, 3, 5	Small (72%) tennis ball		100	142.857	115.481	70.8305	0.495813		0.001173	0.0228993
(See Supplement)
Exp 4	Large (119%) golf ball		100	84.0336	49.3	20.17	0.240023		0.0110174	0.0268108
	Small (77%) tennis ball		100	129.87	123	63.06	0.485562		0.0106168	0.0202355
Higashiyama (1984)
Exp-1	Iwanami-bunko book (10.5 cm width)		106	182.459	160	90	0.493261		0.00484373	0.0222261
	Hi-lite cigarette package (5.7 cm width)		106	99.0492	96	53	0.535088		0.0127831	0.0340152
	20-yen postage stamp (2.5 cm width)		106	43.4426	57	61	1.40415		0.0598297	0.364117
Ittelson (1951)
	Business letter		274.32	274.32	261.518	30.7848	0.112222		0.0112121	0.243951
	Match box		274.32	274.32	273.101	52.7304	0.192222		0.015552	0.0676985
Gogel (1969b)
	guitar		133	2425	853				0.107008
	saw		133	1017	436				0.0581737
	tennis racquet		133	873	495				0.0143441
	magazine		133	683	413				0.00843246
	cigarette carton		133	666	379				0.0139695
	telephone		133	428	260				0.0080691
	ruler		133	357	232				0.00366485
	candy bar		133	287	158				0.0175781
	sunglasses		133	185	110				0.00982811
	playing card		133	151	106				0.000730558
	cough drop box		133	117	82				0.00076894
	tape dispenser		133	107	82				0.000122596
	stamp		133	88	97				0.0285378
	razor blade		133	77	59				0.000121078
	key		133	63	50				0.000690202
	penny		133	54	52				0.0121555
									0.822594	2.21569	cost
									0.747064	0.34994	coef
									0	0	cons
									7.47064	3.4994	10	Line
									1494.13	699.879	2000

## Sheet: Depth (Eq3)
Study	Object 1	Object 2		Real Distance 1 (cm)	Real Distance 2 (cm)	Familiarity Distance 1 (cm)	Familiarity Distance 2 (cm)	Familiarity Depth (cm)	Response Mean (cm)	Response StDev (cm)		RespMean/ShorterFamDist	RespStDev/ShorterFamDist	FamDepth/ShorterFamDist		Probability Error	Probability Correct		Resp = a*FamDepth	SD = a*FamDepth+b
Gogel & Mertens (1968)
	Tape	Key		133	133	128	63	65	26	20		0.412698	0.31746	1.03175		0.0968005	0.9032		0.000272217	0.0013147
	50¢	Key		133	133	87	63	24	22	14		0.349206	0.222222	0.380952		0.0580416	0.941958		0.0411754	0.000283391
	50¢	Tape		133	133	87	128	41	-6	14		-0.0689655	0.16092	0.471264		0.665882	0.334118		0.0624676	0.00884519
	Drops	Key		133	133	234	63	171	65	42		1.03175	0.666667	2.71429		0.060857	0.939143		0.000111581	0.000272329
	Drops	Tape		133	133	234	128	106	37	21		0.289062	0.164062	0.828125		0.0390427	0.960957		0.000837794	0.0236486
	Drops	50¢		133	133	234	87	147	46	39		0.528736	0.448276	1.68966		0.119102	0.880898		0.0144256	0.000456237
	Crest	Key		133	133	299	63	236	89	54		1.4127	0.857143	3.74603		0.0496611	0.950339		0.000666167	0.000634849
	Crest	Tape		133	133	299	128	171	77	49		0.601562	0.382812	1.33594		0.0580416	0.941958		0.00784127	0.000600342
	Crest	50¢		133	133	299	87	212	68	50		0.781609	0.574713	2.43678		0.086915	0.913085		0.0237579	0.000705351
	Crest	Drops		133	133	299	234	65	35	25		0.149573	0.106838	0.277778		0.0807567	0.919243		0.00184072	0.0130053
Epstein & Baratz (1964)
(See Supplement)	Dime Normal (1,7 cm)	Dime Large1 (2,5 cm)		135	135	135	91.8	43.2	50.59	27.1004		0.551089	0.295211	0.470588		0.0309674	0.969033		0.137181	0.0016291
	Dime Large1 (2,5 cm)	Dime Large2 (3 cm)		135	135	91.8	76.5	15.3	28.62	22.4237		0.374118	0.29312	0.2		0.10092	0.89908		0.0883968	0.00738667
	Dime Normal (1,7 cm)	Quarter Small (1,7 cm)		135	135	135	198.529	63.5294	43.31	30.8174		0.320815	0.228277	0.470588		0.0799549	0.920045		0.0196294	0.000706084
	Dime Normal (1,7 cm)	Half-dollar Small2 (1,7 cm)		135	135	135	238.235	103.235	62.22	37.1276		0.460889	0.275019	0.764706		0.0468845	0.953116		0.0279676	0.00100175
	Dime Large1 (2,5 cm)	Quarter Normal (2,5 cm)		135	135	91.8	135	43.2	30.19	28.9458		0.328867	0.315314	0.470588		0.148478	0.851522		0.0219505	0.00365599
	Dime Large1 (2,5 cm)	Half-dollar Small1 (2,5 cm)		135	135	91.8	198.529	106.729	46.81	43.1266		0.509913	0.469789	1.16263		0.13887	0.86113		0.00402628	0.00865072
	Half-dollar Normal (3 cm)	Dime Large1 (2,5 cm)		135	135	135	91.8	43.2	26.35	43.9699		0.287037	0.478975	0.470588		0.274495	0.725505		0.0113054	0.0502325
																			0.463853	0.123029	Cost
																			0.384009	0.176189	Coef
																			0	0.171937	Cons
																			0	0.171937	0	Line
																			1.53603	0.876693	4

## Sheet: Probability Correct
					Distance-based (Eq4)				Depth-based (Eq3)
				FamDepth / ShorterDist	Mean	StDev	Probability Correct		Mean	StDev	Probability Correct
	Distance-based (Eq4)			0	0	0.494889	0.5		0	0.171937	0.5
	Mean	SD		0.1	0.0747064	0.520223	0.557094		0.0384009	0.189556	0.58027
Coef	0.747064	0.34994		0.2	0.149413	0.546623	0.607703		0.0768017	0.207175	0.644573
				0.3	0.224119	0.573944	0.651913		0.115203	0.224794	0.695843
	Depth-based (Eq3)			0.4	0.298826	0.602059	0.690173		0.153603	0.242412	0.736844
	Mean	SD		0.5	0.373532	0.630862	0.723107		0.192004	0.260031	0.769861
Coef	0.384009	0.176189		0.6	0.448238	0.660265	0.751392		0.230405	0.27765	0.796685
Cons		0.171937		0.7	0.522945	0.690189	0.77568		0.268806	0.295269	0.818688
				0.8	0.597651	0.72057	0.796565		0.307207	0.312888	0.836911
				0.9	0.672358	0.751352	0.81457		0.345608	0.330507	0.852148
				1	0.747064	0.782489	0.830142		0.384009	0.348126	0.865003
				1.1	0.82177	0.813939	0.843662		0.42241	0.365745	0.87594
				1.2	0.896477	0.845667	0.855446		0.46081	0.383364	0.885322
				1.3	0.971183	0.877644	0.865762		0.499211	0.400983	0.893429
				1.4	1.04589	0.909843	0.874831		0.537612	0.418601	0.900482
				1.5	1.1206	0.942241	0.882837		0.576013	0.43622	0.90666
				1.6	1.1953	0.974819	0.889934		0.614414	0.453839	0.912102
				1.7	1.27001	1.00756	0.896252		0.652815	0.471458	0.916924
				1.8	1.34472	1.04045	0.901898		0.691216	0.489077	0.921217
				1.9	1.41942	1.07346	0.906963		0.729616	0.506696	0.925059
				2	1.49413	1.10661	0.911522		0.768017	0.524315	0.928512
				2.1	1.56883	1.13986	0.915642		0.806418	0.541934	0.93163
				2.2	1.64354	1.17321	0.919377		0.844819	0.559553	0.934454
				2.3	1.71825	1.20666	0.922773		0.88322	0.577172	0.937023
				2.4	1.79295	1.24019	0.925871		0.921621	0.594791	0.939368
				2.5	1.86766	1.2738	0.928705		0.960022	0.612409	0.941514
				2.6	1.94237	1.30748	0.931305		0.998423	0.630028	0.943486
				2.7	2.01707	1.34123	0.933696		1.03682	0.647647	0.945301
				2.8	2.09178	1.37504	0.935901		1.07522	0.665266	0.946978
				2.9	2.16649	1.40891	0.937939		1.11363	0.682885	0.94853
				3	2.24119	1.44284	0.939827		1.15203	0.700504	0.94997
				3.1	2.3159	1.47681	0.94158		1.19043	0.718123	0.95131
				3.2	2.3906	1.51083	0.943211		1.22883	0.735742	0.952559
				3.3	2.46531	1.54489	0.944731		1.26723	0.753361	0.953725
				3.4	2.54002	1.579	0.946151		1.30563	0.77098	0.954817
				3.5	2.61472	1.61314	0.947479		1.34403	0.788599	0.95584
				3.6	2.68943	1.64732	0.948724		1.38243	0.806217	0.956801
				3.7	2.76414	1.68153	0.949893		1.42083	0.823836	0.957705
				3.8	2.83884	1.71577	0.950993		1.45923	0.841455	0.958557
				3.9	2.91355	1.75005	0.952028		1.49763	0.859074	0.95936
				4	2.98826	1.78435	0.953004		1.53603	0.876693	0.96012

## Sheet: Supplement
Gogel (1976)
	Exp1 (Verbal)
		Na	Ma	Sda	Va	Nb	Mb	SDb	Vb		Nab	Mab	Sdab	Vab
	Key	12	38	14	196	36	60	59	3481		48	54.5	52.4452	2750.5
	Sunglasses	12	158	115	13225	36	163	290	84100		48	161.75	257.655	66385.9
	Guitar	12	376	240	57600	36	423	542	293764		48	411.25	484.909	235137
Predebon & Woolley (1994)
	Large (133%) golf ball	Ni	Mi	Sdi	Vi		N	M	SD	V	sub1_V	Mi-Mtotal	Mdiff^2
	Exp2	26	57.3	31.73	1006.79		72	63.4278	33.616	1130.04	79097.8	-6.12778	37.5497
	Exp3	28	70.1	36.81	1354.98							6.67222	44.5185
	Exp5	18	61.9	28.85	832.323							-1.52778	2.3341
	Small (72%) tennis ball	Ni	Mi	Sdi	Vi		N	M	SD	V	sub1_V	Mi-Mtotal	Mdiff^2
	Exp2	26	88.6	79.43	6309.12		72	115.481	70.8305	5016.95	290510	-26.8806	722.564
	Exp3	28	154.7	61.77	3815.53							39.2194	1538.16
	Exp5	18	93.3	33.03	1090.98							-22.1806	491.977
Epstein & Baratz (1964)
		Familiarity Depth	Resp1	Resp2	Resp Depth		t	#subjects	df	p		SD
	Dime N (1,7 cm) & Dime L1 (2,5 cm)	43.2	176.21	125.62	50.59		10.56	32	31	8.58551e-12		27.1004
	Dime L1 (2,5 cm) & Dime L2 (3 cm)	15.3	148.18	119.56	28.62		7.22	32	31	4.0417e-08		22.4237
	Dime N (1,7 cm) & Quarter S1 (1,7 cm)	63.5294	150.53	193.84	43.31		7.95	32	31	5.64047e-09		30.8174
	Dime N (1,7 cm) & Half-dollar S2 (1,7 cm)	103.235	151.12	213.34	62.22		9.48	32	31	1.12933e-10		37.1276
	Dime L1 (2,5 cm) & Quarter N (2,5 cm)	43.2	127.96	158.15	30.19		5.9	32	31	1.63146e-06		28.9458
	Dime L1 (2,5 cm) & Half-dollar S1 (2,5 cm)	106.729	130.59	177.4	46.81		6.14	32	31	8.24383e-07		43.1266
	Half-dollar N (3 cm) & Dime L1 (2,5 cm)	43.2	159.56	133.21	26.35		3.39	32	31	0.00192153		43.9699

## Sheet: References
DeLucia, P. R. (2005). Image size and instructions in the perception of depth. Quarterly Journal of Experimental Psychology, 58A, 865-886.
Dinnerstein, A. J. (1967). Image size and instructions in the perception of depth. Journal of Experimental Psychology, 75, 525-528.
Epstein, W. (1961). The known-size-apparent-distance hypothesis. American Journal of Psychology, 74, 333-346.
Epstein, W. (1963). The influence of assumed size on apparent distance. American Journal of Psychology, 76, 257-265.
Epstein, W. (1965). Nonrelational judgments of size and distance. American Journal of Psychology, 78, 120-123.
Epstein, W. & Baratz, S. S. (1964). Relative size in isolation as a stimulus for relative perceived distance. Journal of Experimental Psychology, 67, 507-513.
Fillenbaum, S., Schiffman, R., & Butcher, J. (1965). Perception of off-size versions of a familiar object under conditions of rich information. Journal of Experimental Psychology, 69, 298-303.
Fitzpatrick, V., Pasnak, R., & Tyer, Z. E. (1982). The effect of familiar size at familiar distances. Perception, 11, 85-91.
Gogel, W. C. (1969a). The absolute and relative size cues to distance. American Journal of Psychology, 82, 228-34.
Gogel, W. C. (1969b). The effect of object familiarity on the perception of size and distance. Quarterly Journal of Experimental Psychology, 21, 239-247
Gogel, W. C. (1969c). The sensing of retinal size. Vision Research, 9, 1079-1094.
Gogel, W. C. (1976). An indirect method of measuring perceived distance from familiar size. Perception & Psychophysics, 20, 419-429.
Gogel, W. C. & Da Silva, J. A. (1987b). Familiar size and the theory of off-sized perceptions. Perception &Psychophysics, 41, 318-328.
Gogel, W. C., Hartman, B. O., & Harker, G. S. (1957). The retinal size of a familiar object as a determiner of apparent distance. Psychological Monographs: General and Applied, 71(13, Whole No. 442), 1-16.
Gogel, W. C. & Mertens, H. W. (1967). Perceived size and distance of familiar objects. Perceptual and Motor Skills, 25, 213-225.
Gogel, W. C. & Mertens, H. W. (1968). Perceived depth between familiar objects. Journal of Experimental Psychology, 77, 206-211.
Hands, P., Khushu, A., & Read, J. C. A. (2014). Interaction between size and disparity cues in distance judgements. In 3D Imaging (IC3D) 2014 International Conference.
Hershenson, M. & Samuels, S. M. (1999). An airplane illusion: Apparent velocity determined by apparent distance. Perception, 28, 433-436.
Higashiyama, A. (1984). The effects of familiar size on judgments of size and distance: An interaction of viewing attitude with spatial cues. Perception & Psychophysics, 35, 305-312.
Hochberg, C. B. & Hochberg, J. E. (1952). Familiar size and the perception of depth. Journal of Psychology, 34, 107-114.
Hosking, S. G. & Crassini, B. (2010). The effects of familiar size and object trajectories on time-to-contact judgements. Experimental Brain Research, 203, 541-552.
Ittelson, W. H. (1951). Size as a cue to distance: Static localization. American Journal of Psychology, 64, 54-67.
Ittelson, W. H. & Ames, A. Jr. (1950). Accommodation, Convergence, and Their Relation to Apparent Distance. Journal of Psychology, 30, 43-62.
Martín, A., Chambeaud, J. G., Barraza, J. F. (2015). The effect of object familiarity on the perception of motion. Journal of Experimental Psychology Human Perception & Performance, 41, 283-288.
Martín, A., Décima, A. P., Barraza, J. F. (2017). Perception of Speed, Distance, and TTC of Familiar Objects. Psychology & Neuroscience, 10, 261-272.
McKennell, A. C. (1960). Visual size and familiar size: Individual differences. British Journal of Psychology, 51, 27-35.
Mershon, D. H. & Gogel, W. C. (1975). Failure of familiar size to determine a metric for visually perceived distance. Perception & Psychophysics, 17, 101-106.
O'Leary, A. & Wallach, H. (1980). Familiar size and linear perspective as distance cues in stereoscopic depth constancy. Perception & Psychophysics, 1980.
Ono, H. (1969). Apparent distance as a function of familiar size. Journal of Experimental Psychology, 79, 109-115.
Predebon, J. (1979). The role of familiar size in spatial judgments under natural viewing conditions. Perceptual and Motor Skills, 48, 171-176.
Predebon, J. (1987). Familiar size and judgments of distance: Effects of response mode. Bulletin of the Psychonomic Society, 25, 244-246.
Predebon, J. (1992b). The role of instructions and familiar size in absolute judgments of size and distance. Perception & Psychophysics, 51, 344-354.
Predebon, J. (1993). The familiar-size cue to distance and stereoscopic depth perception. Perception, 22, 985-995.
Predebon, J. & Woolley, J. S. (1994). The familiar-size cue to depth under reduced-cue viewing conditions. Perception, 23, 1301-1312.
Yonas, A., Pettersen, L., & Granrud, C. E. (1982). Infants' sensitivity to familiar size as information for distance. Child Development, 53, 1285-1290.
